# Supplementary material for: Systemic Antimicrobial Treatment of Chronic Osteomyelitis in Adults: A Narrative Review
Source: Antibiotics (Basel). 2023 May 23;12(6):944. doi: 10.3390/antibiotics12060944 (PMC10294961; doi:10.3390/antibiotics12060944)
Supplement: Supplementary file 1 [file antibiotics-12-00944-s001.zip]

Archive with 1 entries (1 files):
- antibiotics-2402123-supplementary.pdf
